# Supplementary material for: Myopia Control Efficacy and Long-Term Safety of a Novel Orthokeratology Lens (MESOK Study)—A Randomized Controlled Clinical Trial Combining Clinical and Tear Proteomics Data
Source: J Clin Med. 2023 Apr 29;12(9):3210. doi: 10.3390/jcm12093210 (PMC10179394; doi:10.3390/jcm12093210)
Supplement: Supplementary file 1 [file jcm-12-03210-s001.zip › Table S1.xlsx]

## Sheet: Table S1
Table S1. Differentially expressed proteins found using SWATH-MS in 6-months and 1-year lens wear group. (FC: Fold change. Samples in SWATH-MS: OK: 16; SV: 12)
(A) 6- months lens wear group.
Protein asscession	Protein name	Gene names	OK/SV FC	p-value	Peptides quantified
P00738	Haptoglobin	HP	2.51524	0.0363724	10
Q13162	Peroxiredoxin-4	PRDX4	1.97167	0.0325843	5
P01011	Alpha-1-antichymotrypsin	SERPINA3 AACT, GIG24, GIG25	1.70546	0.033905	10
P37837	Transaldolase	TALDO1 TAL, TALDO, TALDOR	0.713361	0.0266341	4
P11413	Glucose-6-phosphate 1-dehydrogenase	G6PD	0.672456	0.0181371	5
P62942	Peptidyl-prolyl cis-trans isomerase	FKBP1A FKBP1, FKBP12	0.664827	0.024586	2
P61158	Actin-related protein 3	ACTR3 ARP3	0.646703	0.0324214	5
P29401	Transketolase	TKT	0.642256	0.00254249	10
P59666	Neutrophil defensin 3	DEFA3 DEF3	0.39263	0.0440329	3
Q9BTM1	Histone H2A.J	H2AJ H2AFJ	0.201963	0.0433005	2
Q16695	Histone H3.1t	H3-4 H3FT, HIST3H3	0.179596	0.0432349	2
P62805	Histone H4	H4C1 H4/A, H4FA, HIST1H4A	0.0965152	0.0317279	3
(B) 1- year lens wear group.
Protein asscession	Protein name	Gene names	OK/SV FC	p-value	Peptides quantified
P01036	Cystatin-S	CST4	3.25554	0.0467445	4
P00738	Haptoglobin	HP	2.06251	0.0335805	9
Q9Y6U3	Adseverin	SCIN KIAA1905	1.68736	0.0378387	2
P60981	Destrin	DSTN ACTDP DSN	1.61135	0.0108845	3
P52565	Rho GDP-dissociation inhibitor 1	ARHGDIA GDIA1	1.59591	0.0180765	3
O00764	Pyridoxal kinase	PDXK C21orf124 C21orf97 PKH PNK PRED79	1.51369	0.0312834	2
Q13630	GDP-L-fucose synthase	GFUS SDR4E1 TSTA3	1.50642	0.018724	2
P25787	Proteasome subunit alpha type-2	PSMA2 HC3 PSC3	1.50524	0.0293434	3
P01024	Complement C3	C3 CPAMD1	0.553231	0.040798	10
