# Supplementary material for: Myopia Control Efficacy and Long-Term Safety of a Novel Orthokeratology Lens (MESOK Study)—A Randomized Controlled Clinical Trial Combining Clinical and Tear Proteomics Data
Source: J Clin Med. 2023 Apr 29;12(9):3210. doi: 10.3390/jcm12093210 (PMC10179394; doi:10.3390/jcm12093210)
Supplement: Supplementary file 1 [file jcm-12-03210-s001.zip › Table S2.xlsx]

## Sheet: Table S2
Table S2. Peptides and transitions of GAPDH and differentially expressed proteins (DEPs) in MRMHR validation studies (A) 6- months lens wear group (Samples in MRMHR: OK: 5; SV: 5) and (B) 1- year lens wear group (Samples in MRMHR: OK: 6; SV: 6).
(A) 6- months lens wear group.
Protein Accession	Protein name	Gene name	Peptide sequence	Transitions	6-months lens wear (OK: 5; SV: 5)
					MRMHR
					OK/SV FC	p-value
P04406	Glyceraldehyde 3-phosphate dehydrogenase	GAPDH	GALQNIIPASTGAAK	+2b3, +2y8, +2y9	0.89	0.829
			LTGMAFR	+2y3, +2y5, +2y6
			VIPELNGK	+2y4, +2y5, +2y6
Protein Accession	Protein name	Gene names	Peptide sequence used for MRMHR	Transitions used for MRMHR	6-months lens wear (OK: 5; SV: 5)		6-months lens wear (OK: 16; SV: 12)
					MRMHR		SWATH-MS
					OK/SV FC	p-value	OK/SV FC	p-value
P59666	Neutrophil defensin 3	DEFA3, DEF3	IPAC[CAM]IAGER	+2y6, +2y7, +2y8	0.11	0.019	0.39	0.044
			YGTC[CAM]IYQGR	+2y4, +2y5, +2y6
P62805	Histone H4	H4C1, H4/A, H4FA, HIST1H4A	VFLENVIR	+2y6	0.06	0.051	0.1	0.032
Q9BTM1	Histone H2A.J	H2AJ, H2AFJ	AGLQFPVGR	+2y4, +2y5, +2y6	0.055	0.069	0.2	0.04
			HLQLAIR	+2b2, +2y5, +2y6
(B) 1- year lens wear group.
Protein Accession	Protein name	Gene name	Peptide sequence	Transitions	1-year lens wear (OK: 6; SV: 6)
					MRMHR
					OK/SV FC	p-value
P04406	Glyceraldehyde 3-phosphate dehydrogenase	GAPDH	GALQNIIPASTGAAK	+2y9, +2y10, +2y11	1.001	0.999
			LISWYDNEFGYSNR	+2y9, +2y10, +2y12
			VGVNGFGR	+2y4, +2y5, +2y7
Protein Accession	Protein name	Gene name	Peptide sequence used for MRMHR	Transitions used for MRMHR	1-year lens wear (OK: 6; SV: 6)		1-year lens wear (OK: 16; SV: 12)
					MRMHR		SWATH-MS
					OK/SV FC	p-value	OK/SV FC	p-value
P00738	Haptoglobin	HP	GSFPWQAK	+2y3, +2y4, +2y5	1.514	0.252	2.52	0.04
			VGYVSGWGR	+2y5, +2y6, +2y8
			YVMLPVADQDQC[CAM]IR	+2b2, +2y8, +2y10
